# Supplementary material for: External quality assessment for laboratories in pan-India ILI/SARI surveillance for simultaneous detection of influenza virus and SARS-CoV-2
Source: Front Public Health. 2023 Nov 13;11:1274508. doi: 10.3389/fpubh.2023.1274508 (PMC10679675; doi:10.3389/fpubh.2023.1274508)
Supplement: Supplementary file 1 [file Data_Sheet_1.xlsx]

## Sheet: Fig 2 & 3
Fig 2 & 3: Sample wise performance of each participating laboratory
Site	Sample-1	Sample-2	Sample-3	Sample-4	Sample-5	Sample-6	Sample-7	Sample-8	Sample-9	Sample-10	% Concordance score
	Inf A PDM	Inf B (Vic)	Negative	Inf A H3N2	SARS CoV-2	Inf B (Yam)	Negative	Inf A PDM	SARS CoV-2	Inf A untypable
Apex Lab	25, 31	22, 24		24, 32	24	21, 23		26, 27	27	25
Lab 1	28, 28	24, 25		26, 2.11	22	21, 16		22, 23	25	27	1
Lab 2	27, 28	24, 26		22, 26	25	26, 26		22, 22	26	Negative	0.9
Lab 3	28, 29	25, 27		25, 29	24	25, 28		25, 30	26	26	1
Lab 4	25, 27	21, 26		24, 25	23	20, 23		19, 22	25	26	1
Lab 5	24, 26	21, 29		23, 29	22	19, 28		20, 21	24	24	1
Lab 6	20,26	23,28		21,28	20	20,26		18, 26	24	24	1
Lab 7	25,27	23,25		22,27	25	22,24		22,27	26	25	1
Lab 8	27, 29	14, 28		24, 28	19	14, 27	18 (SARS-CoV-2)	20, 24	24	26	0.9
Lab 9	29, 31	26, 29		27, 32	27	NA, 28		24, 24	30	29, 33 (A H1N1)	0.95
Lab 10	29, 29	24, 28		27, 29	24	22, 25		25, 25	28	28, 34 (A H1N1)	0.95
Lab 11	25, 27	22, 30		21, 28	23	21, 28		18, 23	25	25	1
Lab 12	25, 30	24, 29		23, 28	23	23, 28		21, 25	29	26	1
Lab 13	31, 29	26, 28		30, 30	27	25, 25		23, 24	30	28	1
Lab 14	24, 28	20, 29		22 (Inf A Unsubtypable)	25	20 (Inf B LND)		19, 22	27	24	0.9
Lab 15	29, 27	25, 27		28, 24	24	25, 25		24, 23	27	29	1
Lab 16	29, 31	27, 33		27, 31	25	27, 29		23, 26	28	29	1
Lab 17	26, 28	26, 26	30 (Inf B LND)	28, 30	26	24, 26		22, 26	24	28	0.9
Lab 18	29, 27	23, 27		24, 30	21	20,25		24, 25	24	29	1
Lab 19	28, 28	24, 28		24, 28	26	22, 24		22, 24	28	NA
Lab 20	30, 31	26,34		30, 35	30	22, 36		24, 28	29	26	1
Lab 21	26, 30	20, 29		23, 27	23	21, 32		21, 24	26	25	1
Lab 22	27, 28	24, 30		26, 25	19	24, 27		22, 23	21	29	1
Lab 23	26, 31	21, 34		24, 22	23	23, 33 (Inf B (Vic)		20, 24	25	25	0.95
Lab 24	28, 30	24, 26		26,28	24	24, 26		23, 26	28	29	1
Lab 25	27, 27	21, 26		24, 26	22	19, 25		21, 23	25	27, 41	1
Lab 26	24, 24	20, 28		20, 24	22	18, 26		18, 20	24	24	1

## Sheet: Fig 4
Fig.4: Semiquantitative analysis of Ct values for samples in section 1 of PT panel
Site	Sample-1	Sample-2	Sample-4	Sample-5	Sample-6	Sample-8	Sample-9	Sample-10
Apex Lab	25	22	24	24	21	26	27	25
Lab 1	28	24	26	22	21	22	25	27
Lab 2	27	24	22	25	26	22	26	0
Lab 3	28	25	25	24	25	25	26	26
Lab 4	25	21	24	23	20	19	25	26
Lab 5	24	21	23	22	19	20	24	24
Lab 6	20	23	21	20	20	18	24	24
Lab 7	25	23	22	25	22	22	26	25
Lab 8	27	14	24	19	14	20	24	26
Lab 9	29	26	27	27	26	24	30	29
Lab 10	29	24	27	24	22	25	28	28
Lab 11	25	22	21	23	21	18	25	25
Lab 12	25	24	23	23	23	21	29	26
Lab 13	31	26	30	27	25	23	30	28
Lab 14	24	20	22	25	20	19	27	24
Lab 15	29	25	28	24	25	24	27	29
Lab 16	29	27	27	25	27	23	28	29
Lab 17	26	26	28	26	24	22	24	28
Lab 18	29	23	24	21	20	24	24	29
Lab 19	28	24	24	26	22	22	28	0
Lab 20	30	26	30	30	22	24	29	26
Lab 21	26	20	23	23	21	21	26	25
Lab 22	27	24	26	19	24	22	21	29
Lab 23	26	21	24	23	23	20	25	25
Lab 24	28	24	26	24	24	23	28	29
Lab 25	27	21	24	22	19	21	25	27
Lab 26	24	20	20	22	18	18	24	24
